# Supplementary material for: Amyloid-Beta Peptides and Activated Astroglia Impairs Proliferation of Nerve Growth Factor Releasing Cells In Vitro: Implication for Encapsulated Cell Biodelivery-Mediated AD Therapy
Source: Cells. 2021 Oct 21;10(11):2834. doi: 10.3390/cells10112834 (PMC8616486; doi:10.3390/cells10112834)
Supplement: Supplementary file 1 [file cells-10-02834-s001.zip]

Archive with 1 entries (1 files):
- cells-1365113-supplementary.pdf
